# Supplementary material for: Effectiveness of health education interventions for cervical cancer screening: A quasi-experimental study in Pokhara Metropolitan Slum, Nepal
Source: PLOS Glob Public Health. 2026 Jan 20;6(1):e0005853. doi: 10.1371/journal.pgph.0005853 (PMC12818599; doi:10.1371/journal.pgph.0005853)
Supplement: S1 Data — (XLSX) [file pgph.0005853.s003.xlsx]

## Sheet: S3 Study data
I1RespondentsIDnumber	I7Wardnumberoftherespondent	I13Agecompletedinyears	I14Whatisthehighestlevelofeducationyouhavecompleted	I15Ethnicity	I16Currentmaritalstatus	I17Whathasbeenyourmainoccupationforthelast12months	I18Hasanyoneinyourfamilyhadcervicalcancer	B1Doyoucurrentlysmoke	B2Didyousmokeinthepast	B3Fromwhichsourcesdoyouusuallygethealthrelatedinformation	KC1Haveyouheardaboutcervicalcancer	KC2WhatdoyouunderstandbycervicalcancerMultipleanswers	KC2OtherpleasespecifyspecifyWhatdoyouunderstandbycervicalcancerM	KC3Doyouknowaboutthesymptomsofcervicalcancer	KC4IfyespleasetellmethesymptomsofcervicalcancerMultipleanswers	KC4OtherpleasespecifyspecifyIfyespleasetellmethesymptomsofcervic	KC5InyouropinionwhataretheriskfactorsforcervicalcancerMultiplean	KC5OtherpleasespecifyspecifyInyouropinionwhataretheriskfactorsfo	KC6HaveyouheardabouttheHumanPapillomaVirusHPV	KC7IfyouhaveheardhowistheHumanPapillomaVirustransmitted	KC7OtherpleasespecifyspecifyIfyouhaveheardhowistheHumanPapilloma	KC8InyouropinionwhatcanbedonetopreventcervicalcancerMultipleansw	KC8OtherpleasespecifyspecifyInyouropinionwhatcanbedonetopreventc	KC9Haveyouheardaboutthevaccineforpreventingcervicalcancer	KC10DoyouknowtheappropriateageforgettingtheHPVvaccine	KS1HaveyouheardaboutcervicalcancerscreeningThistestisalsoknownas	KS2Doyouknowtheagegroupofwomenwhoshouldgetcervicalcancerscreenin	KS3DoyouknowhowoftencervicalcancerscreeningalsoknownasVIAshouldb	KS4Haveyouheardaboutothermethodsofcervicalcancerscreening	KS4aPapsmear	KS4bHPVDNA	MS1Howoldwereyouwhenyoufirsthadsexualintercourseinyears	MS2Whatwasyourrelationshipwiththatperson	MS2OtherpleasespecifyspecifyWhatwasyourrelationshipwiththatperso	MS3Whenwasthelasttimeyouhadsexualintercoursedaysmonthsyearsago	MS4Whatwasyourrelationshipwiththatperson	MS4OtherpleasespecifyspecifyWhatwasyourrelationshipwiththatperso	MS5Apartfromthatpersonhaveyouhadsexualintercoursewithanyoneelsei	MS6Howmanypeoplehaveyouhadsexualintercoursewithsofar	MonthlyIncome	Baseline_KnowledgeScore	Baseline_SP1Haveyoueverhadacervicalcancerscreening	Midterm_Knowledge_score	Midterm_SP1Haveyoueverhadacervicalcancerscreening	Endline_Knowledge_score	Endline_SP1Haveyoueverhadacervicalcancerscreening	Baseline_SP8a	Baseline_SP9	Baseline_SP10
101	32	55	1	2	4	1	0	0	1	5	Yes	Don't know		Yes	Don't know		Don't know		No			Treating sexually transmitted diseases in time		No		No						21	Husband		2 months	Husband		No	M	20000	3	0	6	0	14	0	0	2	5
102	32	35	3	6	2	5	0	0	1	9	Yes	Pain in the uterus		Yes	Don't know		Early marriage, Having many children		No			Not having many children, Getting regular cervical check-ups, Maintaining personal hygiene		No		No						14	Husband		4 days	Husband		No	M	15000	7	0	7	0	15	0	0	3	2
103	32	55	1	2	2	1	0	0	1	5	No															No						17	Husband		5	Husband		No	M	10000	0	0	9	0	14	1	100	2	5
104	32	37	2	2	2	1	0	0	0	8	Yes	Abnormal growth of uterine cells		Yes	Don't know		Lack of hygiene		No			Don't know		No		Yes	30-60 years	Every 5 years	No			20	Husband		2 days				M	12000	6	1	13	1	18	1	100	2	5
105	32	49	1	2	2	1	1	0	0	8	No															No						21	Husband		1 year			No	M	50000	0	0	6	0	15	0	0	3	3
106	32	40	2	6	2	6	0	0	0	8	Yes	Don't know		Yes	Spotting or light bleeding after or between periods		Early marriage, Having many children		No			Maintaining personal hygiene, No alcohol		No		No						16	Husband		1 months	Husband		No	M	15000	7	0	16	0	10	1	100	3	5
107	32	59	3	5	2	6	0	0	0	8	No															Yes	30-60 years	Others or Don't know	No			21	Husband		5 days	Husband		No	M	15000	2	0	7	0	8	1	100	3	4
108	32	30	1	6	2	6	0	0	0	8	No															Yes	Don't know	Every 3 years	No			15	Husband		2 months	Husband		No	M	30000	1	1	9	1	7	1	100	1	5
109	32	43	2	5	2	6	0	0	0	8	No															Yes	Don't know	Others or Don't know	No			16	Husband		4 days	Husband		No	M	30000	1	1	18	1	8	1	100	2	2
110	32	37	3	5	2	1	0	0	0	8	No															Yes	Don't know	Others or Don't know	No			16	Husband		1 months	Husband		No	M	15000	1	1	4	1	13	1	100	1	4
111	32	32	4	5	2	1	0	0	0	8	No															Yes	Don't know	Others or Don't know	No			31	Husband		2 days	Husband		No	M	15000	1	0	.	.	.	.	100	1	5
112	32	31	1	2	2	1	0	0	0	8	No															Yes	Don't know	Others or Don't know	No			14	Husband		6 months	Husband		No	M	22000	1	1	5	1	11	1	100	4	5
113	32	48	1	1	2	1	0	0	0	5	Yes	Don't know		Yes	Don't know		Don't know		No			Don't know		No		No						19	Husband		3 months	Husband		No	M	30000	2	0	7	0	6	1	100	1	5
114	32	30	3	1	2	5	0	0	0	8	No															No						19	Husband		5 years	Husband		No	M	45000	0	0	4	0	5	1	100	4	5
115	32	36	1	1	2	1	0	0	0	8	No															Yes	Don't know	Others or Don't know	No			17	Husband		15 days	Husband		No	M	40000	1	1	10	1	9	1	100	2	3
116	32	37	4	1	2	6	0	0	0	5	Yes	Don't know		Yes	Don't know		Lack of hygiene		No			Maintaining personal hygiene		No		Yes	Don't know	Every 3 years	No			15	Husband		2 years	Husband			M	50000	4	1	.	.	.	.	100	1	5
117	32	47	3	6	2	1	0	0	0	8	Yes	Don't know		Yes	Don't know		Don't know		No			Don't know		No		Yes	30-60 years	Others or Don't know	No			16	Husband		12 days	Husband		No	M	22000	4	1	12	1	15	1	100	1	5
118	32	55	1	1	2	1	0	1		5	Yes	Don't know		Yes	Don't know		Don't know		No			Maintaining personal hygiene		No		No						16	Husband		25 days	Husband			M	2000	3	0	5	0	14	1	100	3	5
119	32	57	1	1	2	1	0	0	0	8	No															Yes	Don't know	Others or Don't know	No			15	Husband		60 days	Husband		No	M	30000	1	0	11	0	1	1	100	1	4
120	32	32	4	1	2	1	0	0	0	5	Yes	Don't know		Yes	Don't know		Don't know		No			Don't know		No		No						17	Husband		12 months	Husband		No	M	45000	2	0	.	.	.	.	100	2	4
121	32	46	1	1	2	1	0	0	0	5	Yes	Don't know		No			Don't know		No			Don't know		Yes	Other or Don't know	No						19	Husband		4 days	Husband		No	M	20000	2	0	5	0	5	0	100	2	4
122	32	39	3	1	2	1	0	0	0	8	Yes	Don't know		No			Don't know		No			Don't know		No		Yes	Don't know	Others or Don't know	No			17	Husband		7 months	Husband			M	20000	2	1	3	1	10	1	100	4	5
123	32	40	4	1	2	1	0	0	0	8	Yes	Don't know		No			Don't know		No			Don't know		No		Yes	Don't know	Others or Don't know	No			19	Husband		5 days	Husband		No	M	30000	2	1	13	1	12	1	100	1	4
124	32	35	2	1	2	1	0	0	0	5	No															Yes	Don't know	Others or Don't know	No			15	Husband		6 days	Husband		No	M	20000	1	0	1	0	8	0	100	2	4
125	32	57	1	2	2	1	0	0	0	5	No															No						15	Husband		2 days	Husband		No	M	12000	0	0	0	0	12	0	50	4	4
126	32	55	1	2	3	1	0	0	0	5	No															No						14	Husband		13 years	Husband		No	M	5000	0	0	0	1	7	1	80	3	4
127	32	53	2	6	2	6	0	0	1	5	No															No						15	Husband		6 days	Husband		No	M	16000	0	0	3	1	6	1	100	2	3
128	32	42	1	1	2	1	0	0	0	5	Yes	Don't know		Yes	Don't know		Lack of hygiene		No			Maintaining personal hygiene		Yes	Other or Don't know	Yes	Don't know	Others or Don't know	No			16	Husband		2 days	Husband			M	13000	5	1	8	1	9	1	0	1	5
129	32	40	2	6	2	6	0	0	0	8	Yes	Don't know		No			Don't know		No			Don't know		No		No						17	Husband		2 days	Husband		No	M	10000	1	0	7	1	6	1	50	3	4
130	32	49	2	6	2	1	0	0	0	5	Yes	Don't know		No			Don't know		No			Don't know		Yes	Other or Don't know	No						19	Husband		5 days	Husband		No	M	20000	2	0	6	1	10	1	100	2	4
131	32	46	2	6	2	1	0	0	0	8	Yes	Don't know		No			Early marriage		No			Maintaining personal hygiene		No		Yes	Don't know	Others or Don't know	No			32	Husband		7 days	Husband		No	M	8000	4	1	6	1	9	1	100	2	4
132	32	38	2	1	2	1	0	1		8	Yes	Don't know		Yes	Don't know		Smoking, Early marriage		No			Don't know		No		Yes	Don't know	Every 3 years	No			15	Husband		3 days	Husband		No	N	30000	5	0	8	0	18	0	100	2	3
133	32	42	4	2	2	1	0	0	0	8	Yes	Don't know		No			Don't know		No			Don't know		Yes	Other or Don't know	No						16	Husband		3 days	Husband		No	M	15000	2	0	8	0	5	0	100	2	5
134	32	36	2	1	2	1	0	0	0	8	No															Yes	Don't know	Others or Don't know	No			19	Husband		1.5 years	Husband		No	M	30000	1	0	9	0	13	0	100	2	5
135	17	42	3	5	2	1	0	0	0	9	Yes	Don't know		No			Don't know		No			Don't know		No		Yes	Don't know	Others or Don't know	No			17	Husband		4 days	Husband		No	M	30000	2	1	1	1	9	1	10	2	3
136	17	39	2	5	2	1	0	0	0	9	No															Yes	Don't know	Others or Don't know	No			13	Husband		3 days	Husband		No	N	25000	1	0	4	0	5	0	40	1	3
137	17	54	1	5	5	1	1	0	1	5	Yes	Don't know		No			Don't know		No			Don't know		Yes	Other or Don't know	No						19	Husband		7 years	Husband		No	M	10000	2	0	3	0	5	0	40	4	3
138	17	56	1	5	4	1	1	0	0	9	Yes	Don't know		No			Don't know		No			Don't know		No		No						19	Husband		18 years	Husband		No	M	5000	1	0	1	0	3	0	90	1	3
139	17	44	1	5	2	1	0	0	0	9	Yes	Pain in the uterus		Yes	Spotting or light bleeding after or between periods, Bleeding after sexual intercourse		Early marriage, Lack of hygiene		No			Getting regular cervical check-ups		No		Yes	Don't know	Others or Don't know	No			15	Husband		15 days	Husband		No	M	25000	7	0	8	0	10	0	100	2	4
140	17	45	1	1	2	1	0	0	0	5	Yes	Don't know		No			Don't know		No			Maintaining personal hygiene		No		No						16	Husband		6 days	Husband		No	M	15000	2	0	5	0	5	0	0	2	5
141	17	40	2	2	2	1	0	0	0	5	No															No						12	Husband		7 days	Husband		No	M	12000	0	0	.	.	4	0	50	3	3
142	17	42	4	6	2	1	0	0	0	9	Yes	Don't know		No			Don't know		No			Don't know		Yes	Other or Don't know	Yes	Don't know	Others or Don't know	No			17	Husband		3 years	Husband		No	M	45000	3	1	3	1	3	1	0	2	4
143	17	59	1	6	2	1	0	0	0	5	Yes	Don't know		No			Don't know		No			Don't know		No		No						19	Husband		1 months	Husband		No	M	20000	1	0	4	0	1	1	30	1	3
144	17	41	3	6	2	1	0	0	0	5	Yes	Don't know		No			Lack of hygiene		No			Maintaining personal hygiene		Yes	Other or Don't know	No						13	Husband		7 days	Husband		No	M	15000	3	0	7	0	6	0	40	2	4
145	17	45	4	6	2	6	0	0	0	8	Yes	Pain in the uterus, Swelling of the uterus		Yes	No symptoms in the initial stage, Pain during sexual intercourse		Lack of hygiene, Early marriage		No			Maintaining personal hygiene		Yes	Other or Don't know	Yes	Other	Every 3 years	No			20	Husband		2 days	Husband		No	M	20000	8	1	16	1	11	1	40	2	5
146	17	30	4	1	2	1	0	0	0	9	Yes	Don't know		Yes	Spotting or light bleeding after or between periods		Lack of hygiene		Yes	Other (please specify)	No idea	Getting regular cervical check-ups		Yes	Other or Don't know	Yes	30-60 years	Others or Don't know	No			18	Husband		2 years	Husband		No	M	60000	8	0	12	1	20	1	0	4	5
147	17	32	3	1	2	1	0	0	0	9	No															No						18	Husband		1 days	Husband		No	M	25000	0	1	10	1	1	1	0	3	4
148	17	47	3	2	2	1	0	0	0	8	Yes	Don't know		No			Don't know		No			Don't know		No		Yes	Don't know	Others or Don't know	No			18	Husband		4 days	Husband		No	M	15000	2	0	2	0	6	0	0	2	5
149	17	46	1	5	2	1	0	0	0	5	No															No						18	Husband		4 years	Husband		No	M	10000	0	0	0	0	2	0	0	2	5
150	17	43	4	5	2	1	0	0	0	5	No															No						19	Husband		18 month	Husband		No	M	50000	0	0	0	0	2	0	40	2	5
151	17	39	4	6	2	1	0	0	0	5	Yes	Don't know		No			Don't know		No			Don't know		No		No						22	Husband		6 years	Husband		No	M	60000	1	0	4	0	5	0	40	2	4
152	17	34	4	6	2	1	0	0	0	5	Yes	Don't know		Yes	Don't know		Early marriage, Having many children		No			Not having many children, Not marrying at a young age, Other (please specify)	Increase Child interval	No		No						22	Husband		2 days	Husband		No	M	25000	6	0	14	0	7	0	100	2	4
153	17	41	1	5	2	1	0	0	0	8	Yes	Don't know		Yes	Don't know		Smoking		No			No smoking		No		Yes	Don't know	Others or Don't know	No			28	Husband		2 days	Husband		No	M	60000	5	0	9	0	6	0	50	2	4
154	17	38	1	2	2	1	0	0	0	5	Yes	Don't know		No			Don't know		No			Don't know		Yes	10-14 years	No						19	Husband		2 days	Husband		No	M	20000	3	0	6	0	4	0	100	4	4
155	17	48	1	1	2	1	0	0	0	5	Yes	Don't know		No			Don't know		No			No smoking, No alcohol		No		No						18	Husband		3 days	Husband		No	M	25000	3	0	7	0	3	1	0	2	5
156	17	54	3	2	2	6	0	0	0	5	Yes	Don't know		No			Don't know		No			Don't know		Yes	Other or Don't know	Yes	30-60 years	Others or Don't know	No			17	Husband		3 days	Husband		No	M	25000	4	1	2	1	5	1	100	2	5
157	17	50	1	6	2	1	0	0	0	8	Yes	Don't know		No			Don't know		No			Don't know		No		No						17	Husband		5 days	Husband		No	M	15000	1	0	5	0	2	0	40	2	2
158	17	59	1	2	1	1	0	0	0	8	Yes	Don't know		No			Don't know		No			Don't know		No		No						.	Other (please specify)	Unmarried	0 days	Other (please specify)	Unmarried	No	M	10000	1	0	8	0	1	0	0	1	5
159	17	33	1	6	2	1	0	0	0	8	Yes	Don't know		No			Don't know		No			Don't know		Yes	10-14 years	Yes	30-60 years	Every 3 years	No			19	Husband		6 months	Husband		No	M	20000	5	1	9	1	.	.	50	2	5
160	17	44	2	1	2	6	0	0	0	8	Yes	Don't know		No			Don't know		No			Don't know		No		No						20	Husband		2 days	Husband		No	M	15000	1	0	12	0	6	0	0	2	5
161	17	35	1	5	2	1	0	0	0	8	Yes	Don't know		No			Don't know		No			Don't know		No		Yes	Don't know	Others or Don't know	No			17	Husband		1 months	Husband		No	M	15000	2	0	6	0	3	0	100	2	5
162	17	40	1	1	2	1	0	0	0	8	Yes	Don't know		No			Don't know		No			Getting regular cervical check-ups		No		No						30	Husband		4 days	Husband		No	M	20000	2	1	1	1	.	.	100	2	5
163	17	48	1	5	2	1	0	0	0	9	Yes	Don't know		No			Don't know		No			Don't know		No		Yes	Don't know	Others or Don't know	No			14	Husband		6 months	Husband		No	M	35000	2	1	4	1	2	1	100	1	4
164	17	33	4	2	2	1	0	0	0	8	Yes	Don't know		No			Don't know		No			Don't know		Yes	Other or Don't know	Yes	Don't know	Others or Don't know	No			19	Husband		2 years	Husband		No	M	55000	3	1	2	1	4	1	100	5	5
165	17	40	1	1	2	1	0	0	0	5	No															No						28	Husband		5 days	Husband		No	M	20000	0	0	2	0	3	0	20	2	3
166	17	32	1	2	2	1	0	0	0	8	Yes	Don't know		No			Lack of hygiene		No			Don't know		Yes	Other or Don't know	No						13	Husband		16 months	Husband		No	M	20000	2	0	10	0	.	.	0	2	3
167	17	33	4	1	2	1	0	0	0	5	Yes	Swelling of the uterus, Pain in the uterus		Yes	Spotting or light bleeding after or between periods, Pain during sexual intercourse		Having multiple sexual partners		No			Treating sexually transmitted diseases in time, Maintaining personal hygiene, Getting regular cervical check-ups		Yes	10-14 years	Yes	30-60 years	Every 3 years	No			19	Husband		3 days	Husband		No	M	25000	12	1	16	1	12	1	100	4	3
201	32	35	2	5	2	1	0	0	0	9	Yes	Pain in the uterus		Yes	Don't know		Don't know		No			Don't know		Yes	10-14 years	No						16	Husband		1 month ago				M	38000	4	0	18	0	18	0	0	3	4
202	32	43	1	5	2	1	0	0	0	9	Yes	Don't know		No			Don't know		No			Don't know		No		No						17	Husband		12 month ago	Husband		No	M	30000	1	0	15	0	14	0	30	3	4
203	32	43	6	6	2	2	1	0	0	5	Yes	Pain in the uterus		Yes	Other (please specify), Pain during sexual intercourse	White discharge	Having multiple sexual partners, Long-term use of pills, Human Papilloma Virus (HPV)		Yes	Through sexual contact		Not having multiple sexual partners, Maintaining personal hygiene, Not using contraceptive pills for a long time		Yes	10-14 years	Yes	30-60 years	Others or Don't know	Yes	Yes	No	25	Husband		2 years ago	Husband		No	M	35000	16	1	30	1	31	1	50	3	4
204	32	35	3	6	2	2	0	0	0	5	Yes	Pain in the uterus		Yes	Pain during sexual intercourse, Bleeding after sexual intercourse		Having multiple sexual partners, Human Papilloma Virus (HPV)		Yes	Through sexual contact		HPV vaccination, Getting regular cervical check-ups		Yes	10-14 years	Yes	30-60 years	Every 5 years	No			20	Husband		18 days ago	Husband		No	M	25000	15	1	29	1	29	1	80	3	5
205	32	33	1	2	2	5	0	1		8	Yes	Don't know		No			Smoking		No			No smoking		No		Yes	Don't know	Others or Don't know	No			19	Husband		1 month ago	Husband		No	M	25000	4	0	20	0	19	0	0	3	3
206	32	45	1	2	2	1	0	0	0	8	Yes	Pain in the uterus		Yes	Other (please specify)	White discharge	Don't know		No			Getting regular cervical check-ups		No		No						16	Husband		3 years ago	Husband		No	M	20000	3	0	20	0	20	0	40	3	4
207	32	48	1	2	2	1	0	0	0	8	No															Yes	Don't know	Others or Don't know	No			20	Husband		13 years ago	Husband		No	M	15000	1	0	14	0	14	0	0	2	3
208	32	36	3	5	2	6	0	0	0	8	Yes	Don't know		No			Lack of hygiene, Long-term use of pills		No			Don't know, Not using contraceptive pills for a long time		No		Yes	30-60 years	Others or Don't know	No			24	Husband		12 days ago	Husband		No	M	25000	5	1	16	1	16	1	40	3	3
209	32	31	2	5	2	1	0	0	0	9	Yes	Pain in the uterus		Yes	Spotting or light bleeding after or between periods, Other (please specify)	White discharge	Don't know		No			Don't know		Yes	10-14 years	Yes	30-60 years	Others or Don't know	No			14	Husband		3 days ago	Husband		No	M	20000	7	1	16	1	16	1	50	4	5
210	32	46	2	2	2	4	0	0	0	8	Yes	Don't know		No			Don't know		No			Don't know		No		Yes	30-60 years	Others or Don't know	No			22	Husband		15 days ago				M	30000	3	1	17	1	16	1	0	3	3
211	32	38	2	5	2	4	0	1		8	Yes	Pain in the uterus		No			Don't know		No			Getting regular cervical check-ups		Yes	Other or Don't know	No						22	Husband		1 month ago	Husband		No	M	25000	3	0	16	0	16	0	0	4	3
212	32	38	4	1	2	3	0	0	0	8	Yes	Pain in the uterus		Yes	Other (please specify)	Painful urination	Lack of hygiene		No			Maintaining personal hygiene, Getting regular cervical check-ups		No		Yes	Don't know	Others or Don't know	No			22	Husband		5 days ago	Husband		No	M	25000	5	0	24	0	22	0	0	2	3
213	32	55	1	1	2	4	0	0	0	8	Yes	Don't know		No			Don't know		No			Getting regular cervical check-ups		No		Yes	30-60 years	Others or Don't know	No			22	Husband		3 years ago				M	30000	4	1	16	1	18	1	40	3	3
214	32	31	4	5	2	1	0	0	0	8	Yes	Pain in the uterus		No			Don't know		No			Don't know		No		Yes	Don't know	Others or Don't know	No			18	Husband		3 years ago				M	20000	2	1	.	.	.	.	60	2	4
215	32	31	4	2	2	1	0	0	0	8	Yes	Don't know		No			Don't know		No			Not having multiple sexual partners		Yes	Other or Don't know	Yes	30-60 years	Others or Don't know	No			18	Husband		2 years ago	Husband		No	M	30000	6	1	.	.	.	.	50	3	4
216	32	48	1	2	5	1	0	0	0	8	Yes	Don't know		Yes	Other (please specify)	Allergy	Don't know		No			Don't know		No		Yes	Don't know	Others or Don't know	No			30	Husband		4years ago	Husband		No	M	25000	3	0	10	0	9	0	0	3	4
217	32	35	2	1	2	1	0	0	0	8	Yes	Pain in the uterus		Yes	Other (please specify)	Irregular menstrual cycle	Lack of hygiene		No			Getting regular cervical check-ups, No smoking		No		Yes	30-60 years	Others or Don't know	No			15	Husband		3years ago	Husband		No	M	30000	6	1	18	1	24	1	40	3	4
218	32	38	4	2	2	1	0	0	0	8	Yes	Pain in the uterus		Yes	Pain during sexual intercourse		Having multiple sexual partners, Lack of hygiene		No			Getting regular cervical check-ups, Maintaining personal hygiene		No		Yes	30-60 years	Others or Don't know	No			21	Husband		16 months ago	Husband		No	M	30000	9	1	.	.	.	.	0	2	3
219	32	35	3	2	2	1	0	0	0	8	Yes	Don't know		No			Don't know		No			Don't know		Yes	Other or Don't know	Yes	30-60 years	Others or Don't know	No			17	Husband		2 month ago				M	20000	4	0	18	1	18	1	0	3	4
220	32	38	1	1	2	1	0	0	0	5	Yes	Don't know		No			Don't know		No			Don't know		Yes	10-14 years	Yes	30-60 years	Others or Don't know	No			15	Husband		20days ago				M	25000	5	0	25	0	24	0	0	3	4
221	32	37	3	2	2	6	0	0	0	8	Yes	Don't know		Yes	Other (please specify)	White discharge	Don't know		No			Don't know		No		Yes	30-60 years	Others or Don't know	No			16	Husband		1 month ago	Husband		No	M	18000	4	0	22	1	21	1	40	3	5
222	32	40	3	1	2	1	0	0	0	8	Yes	Don't know		No			Don't know		No			Don't know		No		Yes	30-60 years	Others or Don't know	No			14	Husband		7 days ago				M	20000	3	1	15	1	19	1	10	3	4
223	32	43	3	2	2	1	0	1		8	Yes	Pain in the uterus		No			Don't know		No			Don't know		No		Yes	30-60 years	Others or Don't know	No			14	Husband		2 years ago,	Husband		No	M	20000	3	1	15	1	14	1	30	3	1
224	32	30	1	1	2	1	0	0	0	1	Yes	Don't know		No			Lack of hygiene		No			Getting regular cervical check-ups, Maintaining personal hygiene		No		Yes	30-60 years	Others or Don't know	No			25	Husband		2 years ago	Husband		No	M	18000	5	0	16	0	19	0	0	2	1
225	32	40	4	5	2	1	0	0	0	5	Yes	Don't know		No			Don't know		No			Don't know		Yes	Other or Don't know	No						19	Husband		2 days ago				M	20000	2	1	.	.	.	.	40	3	4
226	32	32	3	1	2	1	0	0	0	8	Yes	Don't know		No			Don't know		No			Don't know		Yes	Other or Don't know	Yes	30-60 years	Others or Don't know	No			17	Husband		2years ago	Husband		No	M	18000	4	1	27	1	24	1	60	3	2
227	32	33	2	1	2	1	0	1		8	Yes	Don't know		Yes	Other (please specify), Pain during sexual intercourse	Stomach pain	Lack of hygiene		No			Getting regular cervical check-ups, Maintaining personal hygiene		No		Yes	30-60 years	Others or Don't know	No			14	Husband		5 months ago				M	1200	7	1	13	1	18	1	0	2	4
228	32	40	1	2	4	5	0	0	0	8	Yes	Swelling of the uterus		Yes	Don't know		Lack of hygiene, Smoking		No			Getting regular cervical check-ups, Maintaining personal hygiene, No smoking		No		Yes	30-60 years	Others or Don't know	No			16	Husband		2 years ago	Husband		No	M	18000	8	1	15	1	15	1	50	3	3
229	32	55	1	1	2	1	0	1		8	Yes	Don't know		No			Don't know		No			Don't know		No		Yes	30-60 years	Others or Don't know	No			18	Husband		30 days ago				M	15000	3	1	19	1	18	1	50	3	3
230	32	33	1	1	2	4	0	0	0	8	Yes	Don't know		Yes	Other (please specify)	Watery discharge, allergy	Having many children		No			Don't know		No		Yes	Don't know	Others or Don't know	No			18	Husband		3years ago				M	18000	4	0	23	1	22	1	40	3	4
231	32	41	2	1	2	4	0	1		8	Yes	Don't know		No			Don't know		No			Don't know		Yes	10-14 years	No						16	Husband		10 days ago	Husband		No	M	16000	3	0	13	0	14	0	0	3	2
232	32	53	2	5	2	1	0	0	0	8	Yes			No			Don't know		No			Don't know		Yes	10-14 years	Yes	30-60 years	Others or Don't know	No			14	Husband		2years ago				M	15000	5	1	20	1	19	1	90	3	4
234	17	55	1	1	2	1	0	0	0	8	Yes	Don't know		No			Don't know		No			Don't know		No		No						15	Husband		2 years ago	Husband		No	M	20000	1	0	1	0	1	0	40	3	4
235	17	32	4	1	2	1	0	0	0	9	Yes	Don't know		Yes	Pain during sexual intercourse		Smoking, Long-term use of pills		No			No smoking, Not using contraceptive pills for a long time, Maintaining personal hygiene		Yes	Other or Don't know	No						20	Husband		10 days ago	Husband		No	M	20000	9	0	10	0	10	0	40	3	4
236	17	43	3	1	2	5	0	0	0	9	Yes	Swelling of the uterus		Yes	Other (please specify)	Allergy , White discharge	Lack of hygiene		No			HPV vaccination		Yes	Other or Don't know	Yes	30-60 years	Others or Don't know	No			21	Husband		5 months ago				M	35000	6	1	7	1	6	1	40	3	5
237	17	40	3	1	2	1	0	0	0	9	Yes	Don't know		No			Don't know		No			Don't know		Yes	Other or Don't know	Yes	30-60 years	Others or Don't know	No			28	Husband		12 days ago	Husband		No	M	25000	4	1	4	1	4	1	40	2	4
238	17	46	3	5	2	1	0	0	0	8	Yes	Swelling of the uterus		Yes	Other (please specify)	White discharge	Early marriage, Smoking, Alcohol consumption		No			Not using contraceptive pills for a long time, Getting regular cervical check-ups, HPV vaccination, Not marrying at a young age, Maintaining personal hygiene		Yes	10-14 years	Yes	30-60 years	Others or Don't know	No			13	Husband		10 days ago				M	30000	14	1	15	1	16	1	40	3	4
239	17	53	3	2	5	1	0	0	0	9	Yes	Don't know		No			Don't know		No			Don't know		No		No						31	Husband		10 years ago	Husband		No	M	20000	1	0	1	0	1	0	50	3	4
240	17	58	1	1	2	1	0	0	1	9	Yes	Don't know		Yes	Don't know		Don't know		No			Don't know		Yes	Other or Don't know	No						15	Husband		1 month ago	Husband		No	M	35000	3	0	2	0	2	0	50	3	4
241	17	42	1	5	2	1	0	0	0	9	Yes	Swelling of the uterus		Yes	Other (please specify), Spotting or light bleeding after or between periods	White discharge	Having many children, Early marriage, Lack of hygiene		No			Maintaining personal hygiene, Not marrying at a young age, Not having many children, Not using contraceptive pills for a long time		No		Yes	Don't know	Others or Don't know	No			16	Husband		2 month ago				M	40000	10	1	11	1	16	1	40	3	4
242	17	50	1	2	2	1	0	1		8	Yes	Don't know		No			Don't know		No			Don't know		Yes	Other or Don't know	Yes	30-60 years	Others or Don't know	No			13	Husband		12 months ago	Husband		No	M	35000	4	0	5	0	5	0	50	3	4
243	17	46	1	1	2	1	0	1		9	Yes	Don't know		No			Don't know		No			Don't know		No		No						14	Husband		1 month ago	Husband		Yes	M	40000	1	0	1	0	1	0	0	3	4
244	17	48	3	1	5	5	0	1		8	Yes	Swelling of the uterus		Yes	Spotting or light bleeding after or between periods		Lack of hygiene		No			Maintaining personal hygiene, Not using contraceptive pills for a long time, Getting regular cervical check-ups		No		No						15	Husband		11years ago	Husband		No	M	45000	6	0	7	0	8	0	50	3	3
245	17	37	3	5	2	1	0	0	0	1	Yes	Don't know		No			Don't know		No			Don't know		Yes	Other or Don't know	Yes	30-60 years	Others or Don't know	No			18	Husband		12 days ago				M	45000	4	0	5	0	5	0	70	3	4
246	17	34	4	5	2	1	0	0	0	8	Yes	Swelling of the uterus		No			Long-term use of pills		No			Don't know		Yes	10-14 years	No						21	Husband		12 days ago	Husband		No	M	45000	4	0	4	0	4	0	50	2	5
247	17	58	1	2	2	1	0	1		9	Yes	Don't know		No			Don't know		No			Don't know		No		No						21	Husband		1 years ago	Husband		No	M	45000	1	0	2	0	15	0	40	3	2
248	17	49	4	5	2	1	0	0	0	8	Yes	Don't know		Yes	Spotting or light bleeding after or between periods		Don't know		No			Getting regular cervical check-ups, Maintaining personal hygiene		No		Yes	30-60 years	Others or Don't know	No			25	Husband		1 month ago	Husband		No	M	48000	7	0	8	0	8	0	80	3	4
249	17	46	3	6	2	3	0	0	0	9	Yes	Pain in the uterus		Yes	Don't know		Don't know		No			Don't know		No		No						19	Husband		2 months ago	Husband		No	M	50000	2	0	10	0	10	0	50	3	3
250	17	33	3	5	2	1	0	0	0	8	Yes	Don't know		No			Don't know		No			Don't know		Yes	10-14 years	No						20	Husband		2 years ago	Husband		No	M	50000	3	0	3	0	5	0	70	3	4
251	17	44	2	2	2	1	0	0	0	9	Yes	Swelling of the uterus		Yes	Spotting or light bleeding after or between periods		Lack of hygiene		No			Getting regular cervical check-ups, Maintaining personal hygiene		No		Yes	30-60 years	Others or Don't know	No			21	Husband		2 years ago	Husband		No	M	45000	7	0	8	0	12	0	80	3	4
252	17	42	2	1	2	1	0	0	0	8	Yes	Don't know		Yes	Don't know		Having multiple sexual partners		No			Not having sexual intercourse at a young age, Not having many children		Yes	10-14 years	Yes	30-60 years	Others or Don't know	No			14	Husband		2 days ago				M	55000	9	0	12	0	20	0	40	3	4
253	17	45	2	5	2	1	0	0	0	9	No															No						20	Husband		1 years ago	Husband		No	M	55000	0	0	0	0	13	0	50	3	3
254	17	36	3	5	2	1	0	0	0	8	Yes	Don't know		No			Don't know		No			Don't know		No		No						19	Husband		2 years ago				M	45000	1	0	5	0	5	0	50	2	4
256	17	41	4	1	2	3	0	0	0	8	Yes	Other (please specify)		Yes	Other (please specify)	White discharge , allergy	Don't know		No			Maintaining personal hygiene		Yes	10-14 years	Yes	30-60 years	Others or Don't know	No			25	Husband		10 days ago	Husband		No	M	20000	7	0	6	0	.	.	0	3	4
257	32	35	2	1	2	1	0	0	0	8	Yes	Don't know		No			Don't know		No			Don't know		Yes	10-14 years	Yes	30-60 years	Others or Don't know	No			16	Husband		5 days ago	Husband		No	M	35000	5	0	5	0	5	0	100	3	4
258	17	32	2	6	2	1	0	0	0	8	Yes	Swelling of the uterus		Yes	Spotting or light bleeding after or between periods		Lack of hygiene, Smoking		No			No smoking, Getting regular cervical check-ups, Maintaining personal hygiene		Yes	10-14 years	Yes	30-60 years	Others or Don't know	No			16	Husband		5 days ago	Husband		No	M	48000	11	1	14	1	12	1	70	3	5
259	17	33	4	6	2	1	0	0	0	9	Yes	Don't know		Yes	Other (please specify)	White discharge	Lack of hygiene		No			Getting regular cervical check-ups, Maintaining personal hygiene		Yes	10-14 years	Yes	30-60 years	Others or Don't know	No			21	Husband		2years ago	Husband		No	M	55000	8	1	9	1	8	1	50	3	5
260	17	40	3	6	2	1	1	0	0	9	Yes	Swelling of the uterus		Yes	Spotting or light bleeding after or between periods		Smoking, Lack of hygiene		No			Getting regular cervical check-ups, HPV vaccination, Maintaining personal hygiene		Yes	10-14 years	Yes	30-60 years	Others or Don't know	No			21	Husband		2 days ago	Husband		No	M	30000	11	1	12	1	15	1	50	3	4
261	17	31	3	1	2	1	0	0	0	8	Yes	Don't know		No			Don't know		No			Don't know		Yes	Other or Don't know	Yes	30-60 years	Others or Don't know	No			17	Husband		1 month ago	Husband		No	M	45000	4	0	5	0	4	0	50	3	4
262	17	38	2	2	2	1	0	0	0	9	Yes	Pain in the uterus		Yes	Spotting or light bleeding after or between periods		Early marriage, Having multiple sexual partners, Long-term use of pills, Lack of hygiene		No			Getting regular cervical check-ups, Maintaining personal hygiene, Not using contraceptive pills for a long time, Not having sexual intercourse at a young age		Yes	10-14 years	Yes	30-60 years	Others or Don't know	No			15	Husband		5 days ago	Husband		No	M	45000	14	0	14	0	13	0	50	3	4
263	17	52	1	1	3	4	0	0	0	9	Yes	Don't know		Yes	Spotting or light bleeding after or between periods		Lack of hygiene, Having many children		No			No smoking, Getting regular cervical check-ups, Maintaining personal hygiene		Yes	Other or Don't know	Yes	Don't know	Others or Don't know	No			24	Husband		17 years ago	Husband		No	M	38000	9	0	12	0	17	0	50	3	3
264	17	38	2	1	2	5	0	0	0	9	Yes	Don't know		Yes	No symptoms in the initial stage		Lack of hygiene		No			Don't know		No		No						20	Husband		3 days ago	Husband		No	M	45000	3	0	7	0	14	0	50	3	4
265	17	47	3	2	5	1	0	0	0	8	Yes	Swelling of the uterus		Yes	Don't know		Don't know		No			Don't know		No		Yes	30-60 years	Others or Don't know	No			19	Husband		4 years ago	Husband		No	M	50000	4	0	1	0	1	0	0	3	4
266	17	34	3	5	2	1	0	0	0	9	Yes	Don't know		Yes	Don't know		Having many children		No			Not using contraceptive pills for a long time, Maintaining personal hygiene		Yes	10-14 years	Yes	30-60 years	Others or Don't know	No			20	Husband		5 days ago	Husband		No	M	20000	8	0	8	0	.	.	0	3	4
301	32	31	3	6	2	1	0	0	0	8	Yes	Abnormal growth of uterine cells		Yes	Don't know		Don't know		Yes	Other (please specify)	None	Don't know		Yes	Other or Don't know	Yes	Other	Others or Don't know	Yes	No	No	16	Husband		>1month	Husband		No	M	50000	6	0	6	1	13	1	80	1	5
302	32	40	1	1	2	6	0	0	0	5	No															No						21	Husband		No idea			No	M	40000	0	0	2	0	3	0	0	3	4
303	32	57	1	2	2	6	0	1		8	Yes	Don't know		No			Alcohol consumption, Smoking		No			No smoking, No alcohol		No		No						19	Husband		Not recently	Husband		No	M	50000	5	0	7	0	7	0	0	3	5
304	32	34	4	1	2	1	1	0	0	5	Yes	Pain in the uterus		Yes	No symptoms in the initial stage		Having multiple sexual partners, Lack of hygiene, Having many children, Early marriage, Alcohol consumption		No			Not having multiple sexual partners, Not having many children, Not marrying at a young age, Not having sexual intercourse at a young age, Maintaining personal hygiene, Treating sexually transmitted diseases in time, Getting regular cervical check-ups		No		Yes	30-60 years	Every 5 years	Yes	No	No	18	Husband		7days	Husband		No	M	80000	17	1	.	.	.	.	0	3	5
305	32	40	1	1	2	1	0	0	0	5	No															No						14	Husband		45846	Husband		No	M	30000	0	0	1	0	2	0	0	1	5
306	32	37	2	6	2	1	0	0	0	5	No															Yes	Don't know	Others or Don't know	No			16	Husband		Almost 4years	Husband		No	M	60000	1	0	29	1	16	1	100	3	5
307	32	37	3	2	2	1	0	0	0	5	Yes	Don't know		No			Don't know		No			Don't know		Yes	Other or Don't know	Yes	Don't know	Others or Don't know	No			15	Husband		4/5 days	Husband		No	M	30000	3	1	2	1	6	1	100	2	5
308	32	31	2	6	2	1	0	0	0	9	No															Yes	Don't know	Others or Don't know	No			17	Husband		About 1month	Husband		No	M	50000	1	0	4	0	3	0	0	2	5
309	32	30	4	1	2	1	0	0	0	8	Yes	Don't know		No			Don't know		Yes	Other (please specify)	Dont know	Don't know		Yes	Other or Don't know	Yes	Don't know	Others or Don't know	No			20	Husband		3years	Husband		No	M	60000	4	0	.	.	.	.	20	1	5
310	32	51	3	1	2	1	0	0	0	5	Yes	Don't know		No			Don't know		No			Don't know		Yes	Other or Don't know	Yes	Don't know	Others or Don't know	No			30	Husband		About 1 week	Husband		No	M	10000	3	0	2	0	5	0	0	1	5
311	32	59	1	1	2	1	0	0	0	5	No															No						25	Husband		>10years	Husband		No	M	100000	0	0	1	0	1	0	0	1	5
312	32	42	2	1	2	1	0	0	0	5	No															Yes	Don't know	Others or Don't know	No			19	Husband		1month	Husband		No	M	50000	1	0	2	0	2	0	0	1	5
313	32	50	1	2	2	1	0	0	0	8	Yes	Don't know		No			Don't know		No			Don't know		No		Yes	Don't know	Others or Don't know	No			15	Husband		>10 years	Husband		No	M	50000	2	1	3	1	3	1	0	3	4
314	32	30	3	2	2	1	0	0	0	9	Yes	Don't know		Yes	Other (please specify)	Infections	Don't know		No			Don't know		No		Yes	Don't know	Others or Don't know	No			15	Husband		3 days	Husband		No	M	50000	3	0	4	1	7	1	40	1	5
315	32	58	1	1	5	1	0	1		5	No															Yes	Don't know	Others or Don't know	No			14	Husband						M	50000	1	0	3	1	2	1	50	3	5
316	32	57	1	1	2	1	0	0	0	5	No															No						18	Husband		5/7 years	Husband		No	M	100000	0	0	1	0	1	0	50	3	5
317	32	37	3	2	2	1	0	0	0	5	No															No						16	Husband		4months	Husband		No	M	50000	0	0	2	0	4	0	50	3	5
318	32	47	1	2	5	1	0	0	0	9	Yes	Don't know		No			Don't know		No			Don't know		No		No						20	Husband		>10/15 years	Husband		No	M	30000	1	0	2	0	3	0	50	3	5
319	32	30	4	6	2	1	0	0	0	8	Yes	Don't know		No			Don't know		No			Don't know		No		Yes	Don't know	Others or Don't know	No			17	Husband		1/2 week	Husband		No	M	50000	2	0	.	.	.	.	50	1	5
320	32	32	1	1	2	1	0	0	0	8	No															No						20	Husband		1 month	Husband		No	M	60000	0	0	25	0	24	0	50	3	5
321	32	32	4	1	2	1	0	0	0	8	No															Yes	Don't know	Others or Don't know	No			17	Husband		10 months	Husband		No	M	60000	1	0	27	0	20	0	50	1	5
322	32	35	2	1	2	1	1	0	0	9	No															No						19	Husband		>1 year	Husband		No	M	80000	0	0	2	0	4	0	50	3	5
323	32	33	4	1	2	1	0	0	0	9	No															No						19	Husband		7/8 months	Husband		No	M	50000	0	0	5	0	6	0	50	1	5
324	32	37	3	2	4	6	0	0	0	9	Yes	Don't know		No			Don't know		No			Don't know		Yes	10-14 years	No						16	Husband		Almost 20 years	Husband		No	M	100000	3	0	6	0	8	0	0	3	5
325	32	35	3	1	2	1	0	0	0	8	No															No						15	Husband		10/12 days	Husband		No	M	60000	0	0	2	0	2	0	0	1	5
326	32	37	3	6	2	1	0	0	0	5	Yes	Don't know		No			Lack of hygiene		No			Maintaining personal hygiene		No		No						19	Husband		1year	Husband		No	M	60000	2	0	27	0	20	0	0	1	5
327	32	47	1	2	2	1	0	0	0	9	No															No						25	Husband		>1 month	Husband		No	M	60000	0	0	1	0	3	0	0	3	5
328	32	58	1	1	5	1	0	0	1	8	No															No						18	Husband		>18 years ago	Husband			M	5000	0	0	2	0	1	0	0	1	5
329	32	44	2	2	4	1	0	0	0	9	No															No						16	Husband						M	50000	0	0	1	0	1	0	50	3	5
330	32	30	4	2	2	1	0	0	0	9	Yes	Don't know		No			Don't know		Yes	Other (please specify)	Dont know	Don't know		No		Yes	Don't know	Others or Don't know	No			26	Husband						M	20000	3	1	.	.	.	.	0	1	5
331	17	47	4	1	2	1	0	0	0	8	Yes	Don't know		No			Don't know		No			Don't know		No		Yes	Don't know	Others or Don't know	No			19	Husband		4/5 months	Husband		No	M	50000	2	1	4	1	3	1	80	3	3
332	17	58	2	1	3	1	0	0	0	5	Yes	Don't know		No			Don't know		No			Don't know		No		No						19	Husband						M	30000	1	0	2	0	1	0	0	1	3
333	17	45	4	2	2	1	0	0	0	8	Yes	Don't know		No			Don't know		No			Don't know		Yes	Other or Don't know	No						15	Husband		1year	Husband		No	M	50000	2	0	4	0	3	0	0	1	3
334	17	54	1	1	2	1	0	1		5	Yes	Don't know		No			Don't know		No			Don't know		No		No						16	Husband		>10 years	Husband		No	M	30000	1	0	1	0	1	0	0	1	3
335	17	50	7	5	2	6	0	0	0	5	Yes	Don't know		Yes	Pain during sexual intercourse		Don't know		Yes	Other (please specify)	No	Don't know		Yes	10-14 years	Yes	Other	Others or Don't know	Yes	No	No	28	Husband		1 month	Husband		No	M	50000	7	1	10	1	13	1	50	3	3
336	17	59	2	5	2	1	0	0	1	5	Yes	Don't know		No			Don't know		No			Don't know		No		Yes	Don't know	3 to 5 years	Yes	Yes	No	20	Husband						M	40000	3	1	6	1	4	1	90	2	3
337	17	40	3	2	2	1	0	0	0	8	Yes	Don't know		No			Don't know		No			Don't know		No		Yes	Don't know	Others or Don't know	Yes	Yes	No	18	Husband		Not recently	Husband		No	M	60000	3	1	3	1	5	1	50	3	5
338	17	56	3	5	2	1	0	0	0	1	Yes	Don't know		No			Don't know		Yes	Other (please specify)	Don’t know	Don't know		No		No						20	Husband		Years ago	Husband		No	M	40000	2	0	3	0	3	0	50	3	4
339	17	35	7	5	2	1	0	0	0	9	Yes	Don't know		No			Don't know		No			Don't know		Yes	Other or Don't know	Yes	Don't know	3 to 5 years	No			21	Husband		7/10 days	Husband		No	M	50000	3	1	7	1	6	1	50	1	5
340	17	38	4	5	2	1	0	0	0	5	Yes	Don't know		No			Early marriage, Having many children		Yes	Other (please specify)	None	Not marrying at a young age, Not having many children, Not having multiple sexual partners		Yes	10-14 years	Yes	Don't know	Others or Don't know	No			23	Husband		7days	Husband		No	M	60000	10	0	15	0	13	0	50	3	3
341	17	59	3	2	2	1	0	0	0	5	No															No						20	Husband		>10years ago	Husband		No	M	40000	0	0	3	0	1	0	0	1	3
342	17	54	1	2	2	1	0	0	0	5	Yes	Don't know		No			Don't know		No			Don't know		Yes	Other or Don't know	Yes	Don't know	Others or Don't know	No			20	Husband						M	40000	3	0	5	0	3	0	50	2	3
343	17	40	4	5	2	1	0	0	0	8	Yes	Don't know		Yes	Spotting or light bleeding after or between periods, Other (please specify)	Discharge of watery fluid	Don't know		No			Don't know		No		No						35	Husband		7/10 days	Husband		No	M	40000	3	0	5	0	7	0	50	3	3
344	17	55	1	1	2	1	0	1		5	Yes	Don't know		No			Don't know		No			Don't know		No		Yes	Don't know	Others or Don't know	No			17	Husband		3 years	Husband		No	M	50000	2	0	2	0	2	0	50	3	3
345	17	35	7	5	2	1	0	0	0	9	Yes	Don't know		No			Don't know		Yes	Other (please specify)	None	Don't know		Yes	10-14 years	Yes	Don't know	Others or Don't know	No			24	Husband		2years	Husband		No	M	80000	5	0	21	0	14	0	80	3	3
346	17	55	1	5	2	1	0	0	0	8	Yes	Don't know		No			Don't know		No			Don't know		No		No						28	Husband		Not recently	Husband		No	M	40000	1	0	1	0	3	0	50	2	5
347	17	40	3	1	2	1	0	0	1	8	No															No						15	Husband		7/10 days	Husband		Yes	M	30000	0	0	0	0	1	0	0	1	5
348	17	43	7	6	2	1	0	0	0	8	Yes	Don't know		No			Don't know		Yes	Other (please specify)	Don’t know	Don't know		No		Yes	30-60 years	Others or Don't know	No			18	Husband		2years	Husband		No	M	60000	4	0	4	0	7	0	70	1	5
350	17	35	4	2	2	1	0	0	0	9	Yes	Don't know		No			Don't know		No			Don't know		Yes	10-14 years	Yes	Don't know	Others or Don't know	No			23	Husband		1 day	Husband		No	M	50000	4	0	4	0	7	0	50	3	5
351	17	46	2	5	2	1	0	0	0	9	Yes	Swelling of the uterus		Yes	Don't know		Don't know		No			Don't know		Yes	10-14 years	No						18	Husband						M	60000	4	1	4	1	4	1	60	1	5
352	17	42	7	5	2	6	1	0	0	5	Yes	Don't know		No			Don't know		No			Don't know		Yes	10-14 years	Yes	30-60 years	Others or Don't know	Yes	No	No	28	Husband		About a month	Husband		No	M	50000	5	1	6	1	10	1	40	3	5
353	17	42	7	5	2	6	1	0	0	8	Yes	Pain in the uterus		Yes	Spotting or light bleeding after or between periods, Bleeding after sexual intercourse, Other (please specify)	Pain around uterus area	Don't know		Yes	Other (please specify)	Don’t know	Don't know		Yes	10-14 years	Yes	30-60 years	3 to 5 years	Yes	Yes	No	25	Husband		15days	Husband		No	M	50000	10	1	25	1	25	1	40	3	5
354	17	38	3	1	2	1	1	0	0	8	Yes	Pain in the uterus		Yes	Other (please specify)	Pain in uterus area	Don't know		Yes	Other (please specify)	Don’t know	Don't know		Yes	Other or Don't know	Yes	Don't know	Others or Don't know	No			15	Husband		1 month	Husband		No	M	20000	5	1	5	1	9	1	50	3	5
355	17	44	7	2	2	1	0	0	0	5	Yes	Don't know		No			Lack of hygiene, Other (please specify)	Internal infections	Yes	Other (please specify)	Don’t know	Getting regular cervical check-ups, Maintaining personal hygiene		Yes	10-14 years	Yes	30-60 years	3 to 5 years	No			29	Husband		15 days	Husband		No	M	20000	8	1	11	1	.	.	80	1	4
356	17	43	1	2	3	1	0	0	0	8	No															Yes	Don't know	Others or Don't know	No			21	Husband		>1 month ago	Husband		No	M	50000	1	0	2	0	8	1	50	1	5
357	17	42	3	5	2	1	0	0	0	8	No															Yes	30-60 years	Others or Don't know	No			16	Husband		About 1 month	Husband		No	M	40000	2	1	3	1	4	1	40	3	5
358	17	33	4	1	2	1	0	0	0	8	Yes	Pain in the uterus		Yes	Spotting or light bleeding after or between periods, Other (please specify)	Infections , weightloss	Don't know		No			Don't know		Yes	10-14 years	Yes	Don't know	Every 5 years	No			17	Husband		7/10 days	Husband		No	M	40000	7	1	7	1	14	1	40	3	5
359	17	36	4	6	2	1	0	0	0	8	Yes	Don't know		No			Don't know		No			Don't know		No		Yes	Don't know	Others or Don't know	No			22	Husband		1week ago	Husband		No	M	35000	2	0	2	0	3	0	0	1	5
360	17	41	4	2	2	1	0	0	0	5	Yes	Don't know		No			Don't know		No			Don't know		Yes	10-14 years	Yes	Don't know	Others or Don't know	No			22	Husband		3years	Husband		No	M	60000	4	0	4	0	5	0	90	3	5
361	17	44	1	5	5	1	0	0	0	8	Yes	Don't know		No			Don't know		No			Don't know		No		Yes	Don't know	Others or Don't know	No			13	Husband						M	30000	2	1	2	1	3	1	50	1	5
362	17	33	7	2	2	6	0	0	0	5	Yes	Don't know		No			Don't know		No			Don't know		Yes	10-14 years	Yes	Don't know	Others or Don't know	No			27	Husband		About 1 week	Husband		No	M	40000	4	1	4	1	6	1	50	1	4
401	32	48	1	5	2	1	0	1		8	Yes	Don't know		No			Don't know		No			Don't know		No		Yes	Don't know	Others or Don't know	No			13	Husband		20 days	Husband		No	M	30000	2	0	2	0	2	0	0	2	3
402	32	59	1	1	2	1	0	0	0	5	Yes	Don't know		No			Don't know		No			Don't know		No		Yes	Don't know	Others or Don't know	No			14	Husband		5 years	Husband		No	M	40000	2	1	2	1	4	1	0	2	4
403	32	39	2	5	2	1	0	0	1	5	Yes	Don't know		Yes	Other (please specify)	Uterune mass	Don't know		No			Don't know		Yes	10-14 years	Yes	Don't know	Others or Don't know	No			20	Husband		11 month	Husband		No	M	40000	5	0	5	0	5	0	0	3	4
404	32	50	2	6	2	1	0	0	0	5	Yes	Don't know		No			Other (please specify)	Wound	No			Don't know		Yes	Other or Don't know	Yes	Don't know	Others or Don't know	No			16	Husband		7 days	Husband		No	M	12000	3	1	3	1	3	1	0	3	5
405	32	33	2	2	2	1	0	1		5	Yes	Don't know		Yes	Other (please specify)	Enlarged abdomen	Don't know		Yes	Other (please specify)	Don’t know	Other (please specify)	Being safe	No		Yes	Don't know	Others or Don't know	No			15	Husband		1 month	Husband		No	M	15000	4	0	5	0	7	0	50	2	5
406	32	37	2	1	2	1	0	0	0	8	Yes	Don't know		No			Lack of hygiene		No			Maintaining personal hygiene		Yes	10-14 years	Yes	Don't know	Others or Don't know	No			16	Husband		2 days	Husband		No	M	20000	5	1	9	1	5	1	50	1	5
407	32	31	2	5	2	1	0	0	0	8	Yes	Don't know		No			Don't know		No			Other (please specify)	Being healthy	No		No						25	Husband		6 month	Husband		No	M	30000	1	0	4	0	2	0	0	1	5
408	32	35	3	5	2	1	0	0	0	8	Yes	Other (please specify)	Wound in uterus	No			Don't know		No			Don't know		No		No						21	Husband		1 month	Husband		No	M	15000	1	0	1	0	1	0	50	2	4
409	32	42	2	1	2	1	0	0	0	9	Yes	Don't know		No			Don't know		No			Don't know		Yes	Other or Don't know	Yes	Don't know	Others or Don't know	No			16	Husband		1 month	Husband		No	M	30000	3	0	3	0	3	0	50	2	4
410	32	30	2	1	2	1	1	1		9	Yes	Don't know		No			Don't know		No			Don't know		No		No						14	Husband		36	Husband		No	M	20000	1	0	1	1	1	1	0	4	5
411	32	33	2	1	2	1	0	1		9	Yes	Don't know		No			Other (please specify)	Women’s	No			Don't know		Yes	10-14 years	Yes	Don't know	Others or Don't know	No			14	Husband		24 month	Husband		No	M	25000	4	0	4	0	4	0	0	3	4
412	32	31	3	1	2	1	1	0	0	8	Yes	Don't know		No			Smoking, Alcohol consumption, Having multiple sexual partners		No			No smoking, No alcohol, Not having multiple sexual partners		No		Yes	Don't know	Others or Don't know	No			20	Husband		7 month	Husband		No	M	30000	8	0	11	0	8	0	0	3	4
413	32	33	1	5	2	1	0	0	0	8	Yes	Don't know		No			Don't know		No			Don't know		No		Yes	Other	Others or Don't know	No			20	Husband		3 days	Husband		No	M	25000	2	1	3	1	2	1	0	2	4
414	32	33	2	1	2	1	1	1		8	Yes	Don't know		Yes	Other (please specify)	Lowe abdominal pain	Don't know		No			Don't know		Yes	Other or Don't know	Yes	Other	Others or Don't know	No			18	Husband		5	Husband		No	M	15000	4	0	4	0	4	0	70	3	4
415	32	41	1	2	2	1	0	0	0	5	Yes	Don't know		Yes	Other (please specify)	Bleeding , abdominal pain	Early marriage, Having multiple sexual partners		No			Not having multiple sexual partners, Not marrying at a young age		Yes	Other or Don't know	Yes	Don't know	Others or Don't know	No			19	Husband		48 month	Husband		No	M	35000	8	1	10	1	8	1	0	4	4
416	32	30	2	1	2	1	0	0	0	5	Yes	Swelling of the uterus		Yes	Don't know		Lack of hygiene		No			Maintaining personal hygiene		Yes	10-14 years	Yes	Don't know	Others or Don't know	No			18	Husband		1 month	Husband		No	M	40000	6	1	6	1	5	1	0	2	4
417	32	41	2	1	2	1	0	0	0	5	Yes	Don't know		No			Don't know		No			Don't know		No		Yes	Don't know	Others or Don't know	No			19	Husband		4 month	Husband		No	M	20000	2	0	4	0	3	0	0	3	4
418	32	49	1	1	5	1	0	0	0	5	Yes	Don't know		No			Don't know		No			Don't know		No		Yes	Don't know	Others or Don't know	No			18	Husband		24 month	Husband		No	M	10000	2	0	3	0	2	0	50	2	4
419	32	39	1	1	5	1	1	0	0	5	Yes	Don't know		Yes	Other (please specify)	Enlarged abdomen	Other (please specify)	Food habits	No			Maintaining personal hygiene, Other (please specify)	Good food habits	Yes	Other or Don't know	Yes	Don't know	Others or Don't know	No			19	Husband		39 month	Husband		No	M	10000	5	0	5	1	5	1	50	3	4
420	32	53	1	5	2	1	1	1		5	Yes	Don't know		No			Don't know		No			Don't know		No		No						16	Husband		1 month	Husband		No	M	30000	1	0	1	0	1	0	50	3	4
421	32	40	2	2	2	1	0	0	0	5	Yes	Don't know		No			Don't know		No			Don't know		Yes	Other or Don't know	Yes	Don't know	Others or Don't know	No			22	Husband		1 day	Husband		No	M	15000	3	0	3	0	3	0	50	2	4
422	32	33	2	2	2	6	0	0	0	5	Yes	Don't know		No			Don't know		No			Don't know		No		Yes	Other	Others or Don't know	No			18	Husband		2 day	Husband		No	M	25000	2	1	3	1	3	1	50	3	4
423	32	41	2	2	2	1	0	0	0	5	Yes	Don't know		Yes	Other (please specify)	Lower abdominal pain	Don't know		No			Don't know		Yes	Other or Don't know	Yes	Don't know	Others or Don't know	No			23	Husband		3	Husband		No	M	15000	4	1	4	1	4	1	50	3	4
424	32	36	2	5	2	1	1	0	0	5	Yes	Don't know		No			Don't know		No			Don't know		No		Yes	Don't know	Others or Don't know	No			14	Husband		4	Husband		No	M	15000	2	0	2	0	2	0	0	2	4
425	32	34	2	5	2	1	0	0	1	5	Yes	Don't know		No			Don't know		No			Don't know		No		Yes	Don't know	Others or Don't know	No			22	Husband		2	Husband		No	M	15000	2	0	3	0	3	0	0	2	4
426	17	53	1	1	2	1	0	1		5	Yes	Don't know		No			Smoking, Alcohol consumption		No			No alcohol, No smoking		No		No						12	Husband		1 year	Husband		No	M	15000	5	0	5	0	.	.	0	2	4
427	17	34	2	5	2	1	0	0	0	9	Yes	Other (please specify)	Wound in uterus	Yes	Other (please specify)	Bleeding, lower abdominal pain	Other (please specify)	Multiple abortions	No			Getting regular cervical check-ups, Other (please specify)	Safe sex	Yes	Other or Don't know	Yes	Don't know	Others or Don't know	No			23	Husband		2 year	Husband		No	M	40000	5	0	6	0	5	0	50	2	5
428	17	35	2	2	2	6	0	0	0	5	Yes	Don't know		No			Don't know		No			Don't know		No		Yes	Don't know	Others or Don't know	No			21	Husband		24 month	Husband		No	M	50000	2	0	3	0	2	0	0	4	5
429	17	41	2	1	2	1	0	0	0	5	Yes	Don't know		No			Don't know		No			Don't know		No		No						18	Husband		4 days	Husband		No	M	10000	1	0	2	0	1	0	0	2	4
430	17	46	2	1	2	1	0	0	0	5	Yes	Don't know		No			Don't know		No			Don't know		No		Yes	Don't know	Others or Don't know	No			16	Husband		3 days	Husband		No	M	15000	2	1	3	1	2	1	90	3	4
431	17	52	1	1	2	1	1	1		5	Yes	Don't know		Yes	Don't know		Don't know		No			Don't know		No		Yes	Don't know	Others or Don't know	No			18	Husband		7 days	Husband		No	M	15000	3	0	3	0	3	0	100	4	4
432	17	52	2	1	1	6	0	0	0	8	Yes	Don't know		No			Don't know		No			Don't know		Yes	Other or Don't know	Yes	Don't know	Others or Don't know	No			.							M	15000	3	0	3	0	3	0	0	2	4
433	17	32	2	6	2	1	0	0	0	5	Yes	Don't know		No			Don't know		No			Don't know		No		Yes	Don't know	Others or Don't know	No			17	Husband		2	Husband		No	M	20000	2	0	2	0	3	0	50	2	5
434	17	34	2	5	2	1	0	0	0	5	Yes	Don't know		Yes	Other (please specify)	Lower abdominal pain	Don't know		No			Don't know		No		Yes	Don't know	Others or Don't know	No			18	Husband		1 month	Husband		No	M	15000	3	0	4	0	4	0	0	3	4
435	32	56	1	5	2	1	0	0	0	5	Yes	Don't know		No			Don't know		No			Don't know		No		Yes	Don't know	Others or Don't know	No			27	Husband		1 month	Husband		No	M	15000	2	1	3	1	2	1	50	2	4
436	17	45	2	5	2	1	0	0	0	5	Yes	Don't know		No			Don't know		No			Don't know		Yes	Other or Don't know	Yes	Don't know	Others or Don't know	No			20	Husband		1 month	Husband		No	M	20000	3	0	3	0	3	0	0	4	4
437	17	41	2	5	1	6	0	0	0	8	Yes	Don't know		No			Don't know		No			Don't know		Yes	Other or Don't know	Yes	Don't know	Others or Don't know	No			.							M	40000	3	0	3	0	3	0	0	2	4
438	17	39	2	1	2	1	0	0	0	8	Yes	Don't know		No			Don't know		No			Don't know		No		Yes	Don't know	Others or Don't know	No			31	Husband		5	Husband		No	M	15000	2	0	3	0	2	0	0	2	4
439	17	59	1	1	2	1	0	1		8	Yes	Don't know		No			Don't know		No			Don't know		No		Yes	Don't know	Others or Don't know	No			18	Husband		7	Husband		No	M	25000	2	0	2	0	2	0	0	2	4
440	17	33	2	1	2	6	0	0	0	9	Yes	Don't know		No			Don't know		No			Don't know		No		Yes	Don't know	Others or Don't know	No			25	Husband		2 month	Husband		No	M	15000	2	0	3	0	2	0	0	2	4
441	17	36	2	6	2	1	0	0	0	9	Yes	Don't know		No			Don't know		No			Don't know		No		Yes	Don't know	Others or Don't know	No			15	Husband		4 days	Husband		No	M	16000	2	0	6	0	2	0	0	3	4
442	17	57	1	1	2	1	0	0	0	8	Yes	Don't know		No			Don't know		No			Don't know		Yes	Other or Don't know	Yes	Don't know	Others or Don't know	No			16	Husband		1 month	Husband		No	M	15000	3	0	3	0	3	0	0	3	4
443	17	35	2	2	2	1	1	0	0	9	Yes	Don't know		No			Don't know		No			Don't know		No		Yes	Don't know	Others or Don't know	No			18	Husband		5	Husband		No	M	15000	2	0	2	0	.	.	0	2	4
444	17	45	1	1	2	1	0	1		1	Yes	Don't know		No			Don't know		No			Don't know		Yes	Other or Don't know	Yes	Don't know	Others or Don't know	No			13	Husband		7 days	Husband		No	M	25000	3	1	3	1	3	1	40	3	4
445	17	45	2	5	2	1	1	0	0	8	Yes	Other (please specify)	Wound in uterus	Yes	Other (please specify)	Foul smell, white discharge	Lack of hygiene		No			Maintaining personal hygiene		Yes	Other or Don't know	Yes	Don't know	Others or Don't know	No			18	Husband		4 days	Husband		No	M	15000	5	1	6	1	7	1	50	3	4
446	17	51	1	2	2	1	0	0	0	5	Yes	Don't know		No			Don't know		No			Don't know		No		Yes	Don't know	Others or Don't know	No			19	Husband		5 days	Husband		No	M	15000	2	0	2	0	.	.	0	3	4
447	17	38	1	2	2	1	0	0	0	8	Yes	Don't know		No			Don't know		No			Don't know		No		Yes	Don't know	Others or Don't know	No			18	Husband		1 month	Husband		No	M	10000	2	0	2	0	3	0	0	2	4
448	17	35	3	6	2	1	0	0	0	8	Yes	Don't know		No			Lack of hygiene		No			Maintaining personal hygiene		Yes	Other or Don't know	Yes	Don't know	Others or Don't know	No			19	Husband		2 days	Husband		No	M	20000	4	1	6	1	4	1	0	2	5
449	17	40	1	5	2	1	0	0	0	5	Yes	Don't know		No			Don't know		No			Don't know		No		Yes	Don't know	Others or Don't know	No			18	Husband		5 days	Husband		No	M	15000	2	1	2	1	2	1	90	3	4
450	17	33	2	5	2	1	0	0	0	8	Yes	Don't know		Yes	Other (please specify)	White discharge, vaginal itching, lower abdominal pain	Don't know		No			Don't know		Yes	Other or Don't know	Yes	Don't know	Others or Don't know	No			15	Husband		3	Husband		No	M	25000	4	1	10	1	6	1	80	3	4
451	17	32	2	1	2	1	0	0	0	9	Yes	Don't know		No			Don't know		No			Don't know		Yes	Other or Don't know	Yes	Don't know	Others or Don't know	No			16	Husband		10 month	Husband		No	M	50000	3	1	3	1	3	1	70	2	5
452	17	39	2	5	2	1	0	0	0	9	Yes	Don't know		No			Having multiple sexual partners, Lack of hygiene		No			Not having multiple sexual partners, Maintaining personal hygiene		Yes	Other or Don't know	Yes	Don't know	Others or Don't know	No			26	Husband		12 month	Husband		No	M	25000	7	1	6	1	4	1	50	3	5
453	17	30	3	5	2	1	0	0	0	8	Yes	Don't know		No			Don't know		No			Don't know		No		Yes	Other	Others or Don't know	No			20	Husband		2	Husband		No	M	15000	2	0	2	0	.	.	0	3	4
454	17	30	2	2	2	1	0	0	0	8	Yes	Don't know		No			Don't know		No			Don't know		No		Yes	Don't know	Others or Don't know	No			20	Husband		1 month	Husband		No	M	30000	2	0	2	0	3	0	0	3	4
501	32	35	3	1	2	1	0	0	0	8	Yes	Don't know		No			Early marriage, Having many children		No			Not marrying at a young age, Not having many children		No		Yes	30-60 years	Every 3 years	No			20	Boy friend		1 years	Husband		No	M	20000	7	0	11	0	11	0	10	3	4
502	32	32	3	1	2	1	0	0	0	9	Yes	Don't know		Yes	Spotting or light bleeding after or between periods		Don't know		No			Maintaining personal hygiene, Getting regular cervical check-ups		Yes	10-14 years	Yes	30-60 years	3 to 5 years	No			16	Husband		2years	Husband		No	M	25000	9	0	13	1	11	1	10	3	4
503	32	59	1	1	2	1	0	0	0	8	No															No						18	Husband		5 days	Husband		No	M	15000	0	1	7	1	1	1	10	1	4
504	32	56	2	1	2	1	0	1		5	Yes	Pain in the uterus, Swelling of the uterus		Yes	Other (please specify)	Pain in the uterus	Don't know		No			Don't know		No		No						19	Husband		2month	Husband		No	M	10000	2	1	1	1	3	1	0	2	4
505	32	33	3	1	2	1	0	0	0	9	Yes	Don't know		No			Don't know		No			Don't know		Yes	Other or Don't know	No						15	Husband		5month	Husband		No	M	15000	2	0	2	0	2	0	50	3	4
506	32	54	1	6	3	1	0	0	0	5	Yes	Other (please specify)	Due to menstruation problem	Yes	Spotting or light bleeding after or between periods		Having multiple sexual partners		Yes	Other (please specify)	Don't know	Not having multiple sexual partners, Maintaining personal hygiene		No		No						17	Husband		12years	Husband		No	M	5000	7	1	14	1	15	1	50	1	5
507	32	50	3	1	2	1	0	0	0	8	No															Yes	30-60 years	3 to 5 years	No			19	Husband		4years	Husband		No	M	10000	2	1	14	1	14	1	30	3	4
508	32	31	3	1	2	1	0	0	0	5	No															No						14	Husband		2days	Husband		No	M	10000	0	0	7	1	8	1	20	1	4
509	32	54	1	1	2	1	0	0	0	5	No															No						17	Husband		5years	Husband		No	M	10000	0	1	0	1	0	1	0	3	4
510	32	50	1	2	2	1	0	0	0	9	No															Yes	Don't know	Others or Don't know	No			25	Husband		1years	Husband		No	M	30000	1	0	1	0	1	0	10	3	4
511	32	32	3	1	2	1	0	0	0	1	No															No						17	Husband		11days	Husband		No	M	10000	0	0	11	0	4	0	80	3	4
512	32	47	4	5	2	1	0	0	0	5	No															Yes	30-60 years	3 to 5 years	No			25	Husband		2years	Husband		No	M	15000	2	1	2	1	12	1	0	3	4
513	32	47	1	1	2	1	0	0	0	8	No															Yes	30-60 years	Others or Don't know	No			25	Husband		1years	Husband		No	M	5000	2	1	10	1	11	1	0	2	4
514	32	40	1	1	2	1	0	0	0	1	Yes	Pain in the uterus		No			Don't know		No			Don't know		No		No						15	Husband		2 month	Husband		No	M	10000	1	0	2	0	12	0	0	1	4
515	32	45	3	5	2	1	0	0	0	1	Yes	Don't know		No			Don't know		No			Don't know		Yes	Other or Don't know	Yes	30-60 years	Others or Don't know	No			30	Husband		1years	Husband		No	M	25000	4	0	11	1	4	1	0	3	4
516	32	39	1	1	2	1	0	0	0	9	Yes	Don't know		No			Don't know		No			Don't know		No		Yes	Don't know	Others or Don't know	No			12	Husband		1month	Husband		No	M	15000	2	0	10	1	12	1	50	1	4
517	32	55	1	1	5	1	0	0	1	8	No															Yes	Don't know	Others or Don't know	No			20	Husband		35years ago	Husband		No	M	10000	1	1	12	1	8	1	50	1	4
518	32	31	7	1	2	1	0	0	0	9	Yes	Pain in the uterus		No			Don't know		No			Don't know		Yes	Other or Don't know	Yes	Don't know	Others or Don't know	No			24	Husband		1	Husband		No	M	50000	3	0	19	1	17	1	50	3	5
519	32	34	2	6	2	1	0	0	0	8	Yes	Don't know		No			Don't know		No			Don't know		No		Yes	Don't know	3 to 5 years	No			16	Husband		1			No	M	30000	2	1	16	1	15	1	50	3	4
520	32	35	2	1	2	1	0	0	0	8	Yes	Don't know		Yes	Don't know		Don't know		No			Don't know		Yes	10-14 years	Yes	Don't know	Others or Don't know	No			17	Husband		1years	Husband		No	M	20000	5	1	12	1	9	1	0	1	5
521	32	39	2	5	2	1	0	0	0	9	No															Yes	Don't know	Others or Don't know	No			15	Husband		4days	Husband		No	M	20000	1	0	12	1	5	1	0	1	5
522	32	32	4	1	2	1	0	0	0	1	Yes	Don't know		No			Don't know		No			Getting regular cervical check-ups, Maintaining personal hygiene		Yes	10-14 years	Yes	30-60 years	Others or Don't know	No			22	Husband		1years	Husband		No	M	30000	7	1	15	1	7	1	0	3	5
523	32	60	4	1	2	1	0	0	0	8	No															Yes	Don't know	Others or Don't know	No			16	Husband		1month	Husband		No	M	10000	1	0	10	0	1	0	0	1	5
524	32	30	2	1	2	1	0	0	0	8	No															No						17	Husband		1month	Husband		No	M	15000	0	0	13	0	8	0	0	3	5
525	32	47	1	1	2	1	0	0	0	8	No															Yes	Don't know	Others or Don't know	No			21	Husband		2days	Husband		No	M	15000	1	0	11	0	12	0	0	3	4
526	32	46	1	1	2	1	0	0	0	9	No															Yes	Don't know	Others or Don't know	No			19	Husband		1years	Husband		No	M	15000	1	0	8	0	8	0	0	3	4
527	32	43	2	1	2	1	0	0	0	8	No															Yes	30-60 years	Others or Don't know	No			17	Husband		2month			No	M	20000	2	1	10	1	2	1	10	3	5
528	32	41	1	1	2	1	0	0	0	8	No															No						16	Husband		4days	Husband		No	M	20000	0	0	10	0	8	0	0	3	4
529	32	46	1	1	2	1	0	0	1	1	Yes	Pain in the uterus		Yes	Bleeding after sexual intercourse		Lack of hygiene, Having multiple sexual partners		No			Not having multiple sexual partners, Getting regular cervical check-ups, Maintaining personal hygiene		Yes	10-14 years	Yes	30-60 years	Others or Don't know	No			16	Husband		2days	Husband		No	M	10000	11	1	17	1	16	1	50	3	4
530	32	50	1	1	2	1	0	0	0	8	No															No						23	Husband		2years	Husband		No	M	20000	0	0	13	0	12	0	50	3	4
531	17	59	1	1	5	1	0	1		8	No															Yes	Don't know	Others or Don't know	No			18	Husband		5years	Husband		No	M	15000	1	0	9	0	.	.	0	1	4
532	32	45	1	1	2	1	0	0	0	8	No															No						19	Husband		2years	Husband		No	M	20000	0	0	16	1	10	1	50	3	4
533	32	32	3	1	2	1	0	0	0	9	Yes	Pain in the uterus		No			Early marriage, Having multiple sexual partners, Having many children		No			Not having many children, Not marrying at a young age, Maintaining personal hygiene		Yes	Other or Don't know	Yes	Don't know	Others or Don't know	No			18	Husband		1years	Husband		No	M	15000	9	0	10	0	10	0	0	3	4
534	17	49	3	1	2	1	0	0	0	8	Yes	Pain in the uterus		Yes	Other (please specify)	White blood coming too much from the uterus	Having many children, Early marriage, Having multiple sexual partners, Lack of hygiene		Yes	Through contaminated water		Not having many children, Not having sexual intercourse at a young age, Not having multiple sexual partners, Maintaining personal hygiene		Yes	Other or Don't know	Yes	30-60 years	Others or Don't know	No			17	Husband		2month	Husband		Yes	M	40000	13	0	13	0	12	0	0	1	4
535	17	39	3	1	2	1	0	0	0	9	Yes	Other (please specify)	Stomach ache	Yes	Other (please specify)	Swelling in the uterus	Having many children, Early marriage, Lack of hygiene		Yes	Through contaminated air		Not having many children, Not marrying at a young age, Not having multiple sexual partners, Maintaining personal hygiene, Getting regular cervical check-ups		Yes	Other or Don't know	Yes	Don't know	Others or Don't know	No			15	Husband		4days	Husband		No	M	20000	12	0	15	0	16	0	0	1	4
536	17	35	4	6	2	1	0	0	0	8	Yes	Pain in the uterus		Yes	Other (please specify)	Pain in the lower abdomen	Early marriage, Having many children		No			Not having many children, Not marrying at a young age, Maintaining personal hygiene		Yes	10-14 years	Yes	30-60 years	3 to 5 years	No			19	Husband		7days	Husband		No	M	20000	11	0	19	0	13	0	90	1	5
537	17	55	1	5	2	1	0	0	0	8	Yes	Don't know		No			Don't know		No			Don't know		No		No						18	Husband		7days	Husband		No	M	15000	1	0	10	0	10	0	0	3	4
538	17	30	4	1	2	1	0	0	0	8	No															Yes	Don't know	Others or Don't know	No			16	Husband		1month	Husband		No	M	30000	1	0	5	0	11	0	0	3	4
539	17	37	1	1	2	1	0	0	0	9	Yes	Don't know		Yes	Other (please specify)	Stomach ache	Don't know		No			Don't know		No		No						19	Husband		17years	Husband		No	M	30000	2	1	9	1	6	1	0	2	4
540	17	32	3	1	2	1	0	0	0	8	No															No						15	Husband		1month	Husband		No	M	20000	0	0	0	0	10	0	0	1	4
541	17	32	3	2	2	1	0	0	0	1	Yes	Don't know		Yes	Don't know		Don't know		No			Don't know		Yes	Other or Don't know	No						23	Husband		7days	Husband		No	M	40000	3	0	11	0	9	0	0	3	4
542	17	38	4	5	2	1	0	0	0	8	Yes	Other (please specify)	Making relationships with too many people	Yes	Other (please specify)	Pain in the lower abdomen	Human Papilloma Virus (HPV), Lack of hygiene, Having multiple sexual partners		No			Not having multiple sexual partners, Maintaining personal hygiene, Getting regular cervical check-ups		Yes	10-14 years	Yes	30-60 years	Others or Don't know	No			19	Husband		7days	Husband		No	M	30000	11	0	9	0	10	0	90	3	5
543	17	41	3	5	2	1	0	0	0	9	Yes	Pain in the uterus		No			Don't know		No			Don't know		No		Yes	30-60 years	Others or Don't know	No			16	Husband		15days	Husband		No	M	30000	3	1	12	1	11	1	90	3	5
544	17	32	7	5	2	1	0	0	0	1	Yes	Don't know		Yes	Other (please specify)	White discharge from the uterus	Don't know		No			Getting regular cervical check-ups		Yes	10-14 years	Yes	Don't know	Others or Don't know	No			19	Husband		1days	Husband		No	M	30000	6	0	13	0	7	0	0	3	4
545	17	49	1	2	2	1	0	0	0	9	No															Yes	30-60 years	Others or Don't know	No			18	Husband		8days	Husband		No	M	20000	2	1	2	1	8	1	90	2	4
546	17	36	2	2	2	1	0	0	0	8	Yes	Don't know		No			Don't know		No			Don't know		Yes	10-14 years	Yes	Don't know	Others or Don't know	No			16	Husband		15days	Husband		No	M	30000	4	0	13	1	4	1	0	1	5
547	17	34	2	1	2	1	0	0	0	8	Yes	Don't know		No			Don't know		No			Don't know		Yes	10-14 years	Yes	30-60 years	Others or Don't know	No			16	Husband		7days	Husband		No	M	20000	5	0	9	0	8	0	0	1	4
548	17	40	1	1	2	1	0	0	0	1	Yes	Don't know		No			Don't know		No			Don't know		No		No						19	Husband		7days	Husband		No	M	20000	1	0	12	0	7	0	10	3	5
549	17	35	7	6	2	1	0	0	0	1	No															Yes	30-60 years	3 to 5 years	No			24	Husband		2years	Husband		No	M	20000	2	1	10	1	9	1	0	1	4
550	17	54	1	6	2	1	0	0	0	9	No															No						22	Husband		7years	Husband		No	M	20000	0	0	0	0	2	0	50	1	5
551	17	33	3	1	2	1	0	0	0	1	Yes	Don't know		Yes	Other (please specify)	Pain in the stomach	Don't know		No			Don't know		Yes	Other or Don't know	Yes	Don't know	Others or Don't know	No			18	Husband		42days	Husband		No	M	15000	4	0	4	0	6	0	10	3	4
552	17	48	3	2	2	1	0	0	0	1	No															Yes	30-60 years	Others or Don't know	No			17	Husband		1years	Husband		No	M	15000	2	1	10	1	.	.	0	3	5
553	17	53	1	2	5	1	0	1		8	Yes	Don't know		Yes	Other (please specify)	Pain in the lower abdomen	Don't know		Yes	Through contaminated air		Getting regular cervical check-ups, Maintaining personal hygiene		No		Yes	30-60 years	Others or Don't know	No			13	Husband		35	Husband		No	M	15000	7	1	7	1	8	1	0	2	4
554	17	32	3	2	2	1	0	0	0	9	No															No						16	Husband		1years	Husband		No	M	30000	0	0	1	0	8	0	0	1	4
555	17	48	1	5	5	1	0	0	0	1	No															Yes	Don't know	Others or Don't know	No			22	Husband		5	Husband		No	M	20000	1	1	1	1	6	1	0	3	5
556	17	42	1	5	2	1	0	0	0	8	Yes	Don't know		No			Don't know		No			Don't know		No		Yes	Don't know	Others or Don't know	No			15	Husband		7	Husband		No	M	20000	2	1	11	1	10	1	10	1	4
557	17	41	1	1	5	1	0	0	0	8	No															Yes	30-60 years	Others or Don't know	No			18	Husband		20years	Husband		No	M	15000	2	1	5	1	11	1	0	1	5
558	17	32	3	5	2	1	0	0	0	5	Yes	Don't know		No			Don't know		No			Don't know		No		Yes	Don't know	Others or Don't know	No			16	Husband		2 days			No	M	30000	2	1	15	1	15	1	100	1	5
559	17	51	1	2	2	1	0	0	0	1	Yes	Don't know		Yes	Other (please specify)	White discharge	Lack of hygiene		No			Maintaining personal hygiene		No		Yes	Don't know	Others or Don't know	No			16	Husband		7days	Husband		No	M	20000	4	1	14	1	12	1	0	3	4
560	17	58	1	5	2	1	0	0	0	1	Yes	Don't know		No			Don't know		No			Don't know		Yes	Other or Don't know	Yes	Don't know	Others or Don't know	No			17	Husband		10	Husband		No	M	30000	3	1	9	1	8	1	0	1	4
561	17	59	1	5	2	1	0	0	0	8	No															Yes	30-60 years	Others or Don't know	No			16	Husband		5 days	Husband		No	M	15000	2	1	3	1	.	.	0	3	4
562	17	41	3	5	2	1	1	0	0	1	Yes	Don't know		Yes	Other (please specify)	Flowing too much white blood from the uterus	Lack of hygiene		No			Getting regular cervical check-ups, Maintaining personal hygiene		Yes	Other or Don't know	Yes	30-60 years	Others or Don't know	No			23	Husband		7days	Husband		No	M	30000	7	1	13	1	11	1	10	1	4
563	17	46	4	5	2	1	0	0	0	8	Yes	Don't know		No			Don't know		No			Don't know		No		Yes	30-60 years	Others or Don't know	No			20	Husband		5days	Husband		No	M	20000	3	1	1	1	6	1	0	3	4
564	17	37	3	5	2	1	0	0	0	1	Yes	Don't know		No			Don't know		No			Don't know		Yes	Other or Don't know	Yes	Don't know	Others or Don't know	No			18	Husband		2days	Husband		No	M	30000	3	1	11	1	8	1	10	3	4
[truncated: 12 more columns]
